# Supplementary material for: High-quality chromosome-level genome assembly of the Northern Pacific sea star Asterias amurensis
Source: DNA Res. 2024 Feb 28;31(2):dsae007. doi: 10.1093/dnares/dsae007 (PMC11090083; doi:10.1093/dnares/dsae007)
Supplement: dsae007_suppl_Supplementary_Data [file dsae007_suppl_supplementary_data.zip]

Archive with 7 entries (6 files):
- Supplementary_file/
- Supplementary_file/Supplementary Data.docx
- Supplementary_file/Supplementary Figure S1.eps
- Supplementary_file/Supplementary Figure S2.eps
- Supplementary_file/Supplementary Figure S3.eps
- Supplementary_file/Supplementary Figure S4.eps
- Supplementary_file/Supplementary Tables.xlsx
