# Supplementary material for: High-quality chromosome-level genome assembly of the Northern Pacific sea star Asterias amurensis
Source: DNA Res. 2024 Feb 28;31(2):dsae007. doi: 10.1093/dnares/dsae007 (PMC11090083; doi:10.1093/dnares/dsae007)
Supplement: dsae007_suppl_Supplementary_Data [file dsae007_suppl_supplementary_data.zip › Supplementary_file/Supplementary Tables.xlsx]

## Sheet: table S1
Supplementary Table S1. Asterias. amurensis Sequence alignment with NCBI Nucleotide (NT) database
Genus-top five	Alignment number using BLAST	Total alignment number using BLAST	Ratio(%)
Asterias	49546	49560	99.97
Laothoe	6	49560	0.01
Pseudochaenichthys	3	49560	0.01
Gadus	1	49560	0
Strongylocentrotus	1	49560	0

## Sheet: table S2
Supplementary Table S2. Annotated repeat sequences in A. amurensis genome
Method	Length (bp)	Ratio to the whole genome (%)
Trf	68178375	13.95
Repeatmasker	15554458	3.18
Proteinmask	10067267	2.06
De novo	278209432	56.91
Total	300449959	61.46

## Sheet: table S3
Supplementary Table S3. Transposable elements in A. amurensis genome
Type	RepBase TEs		TE Proteins		De novo		Combined TEs
	Length(bp)	Ratio to the whole genome (%)	Length (bp)	Ratio to the whole genome (%)	Length (bp)	Ratio to the whole genome (%)	Length (bp)	Ratio to the whole genome (%)
DNA	3743375	0.77	1207634	0.25	66397387	13.58	69972225	14.31
LINEs	5704416	1.17	6537388	1.34	83386868	17.06	88886568	18.18
SINEs	2607469	0.53	0	0	65338494	13.37	67167934	13.74
LTRs	4579276	0.94	2319339	0.47	92962718	19.02	96809429	19.8
Satellite	444297	0.09	0	0	7369019	1.51	7733738	1.58
Simple_repeat	0	0	0	0	15234	0	15234	0
Other	3664	0	408	0	0	0	4072	0
Unknown	173402	0.04	11895	0	61173676	12.51	61346434	12.55
Total	15554458	3.18	10067267	2.06	278209432	56.91	289337923	59.19

## Sheet: table S4
Supplementary Table S4. Gene predSictions in A. amurensis genome
Gene set	Protein coding gene number	Average gene length (bp)	Average CDS length (bp)	Average exon per gene	Average exon length (bp)	Average intron length (bp)
denovo/Genscan	16482	18805	1633	7.69	212.29	2565
denovo/AUGUSTUS	22021	7803	1261	5.96	211.69	1320
homo/Anneissia_japonica	15268	12032	1123	6.13	183.05	2124
homo/Asterias_rubens	28409	13543	1426	6.66	214.07	2141
homo/Lytechinus_variegatus	15540	14729	1310	6.85	191.37	2296
homo/Patiria_miniata	27596	15232	1369	6.5	210.51	2519
trans.orf/RNAseq	8756	22327	1891	10.9	469.45	1739
BUSCO	962	10637	1246	9.78	127.37	1070
MAKER	16039	16043	1607	8.44	372.69	1733
HiCEASP	16673	16778	1718	8.99	385.28	1665

## Sheet: table S5
Supplementary Table S5. Functional annotations of predicted genes
		Annotated number of predicted genes	Number	Percent (%)
Total			16673
	Annotated		15871	95.19
		InterPro	13674	82.01
		GO	9822	58.91
		KEGG_ALL	14033	84.17
		KEGG_KO	8852	53.09
		Swissprot	11399	68.37
		TrEMBL	14305	85.8
		TF	1237	7.42
		Pfam	13120	78.69
		NR	15730	94.34
		KOG	10718	64.28
	Unannotated		802	4.81

## Sheet: table S6
Supplementary Table S6. Non-coding RNA annotation of A. amurensis genome
	Type	Copy	Average length(bp)	Total length(bp)	% of genome
miRNA		36	88	3173	0.000649
tRNA		6779	74	500573	0.102397
rRNA	rRNA	864	469	405.45	0.082939
	18S	179	1.753	313713	0.064173
	28S	166	143	23728	0.004854
	5.8S	172	157	26.927	0.005508
	5S	347	118	41082	0.008404
snRNA	snRNA	171	135	21149	0.004735
	CD-box	62	110	6.85	0.001401
	HACA-box	25	168	4195	0.000858
	splicing	84	144	12.104	0.002476
	scaRNA	0	0	0	0

## Sheet: table S7
Supplementary Table S7. KEGG enrichment analysis of significantly expanded gene families in A. amurensis
ID	Description	GeneRatio	BgRatio	pvalue	p.adjust	qvalue	geneID	Count
ko05322	Systemic lupus erythematosus	21/82	59/5355	1.65e-24	1.04e-22	6.09e-23	Aam0057810.1/Aam0073050.1/Aam0133430.1/Aam0133440.1/Aam0160350.1/Aam0164830.1/Aam0164920.1/Aam0165030.1/Aam0164780.1/Aam0164800.1/Aam0164820.1/Aam0164840.1/Aam0164860.1/Aam0164880.1/Aam0164910.1/Aam0164930.1/Aam0164950.1/Aam0164970.1/Aam0164990.1/Aam0165010.1/Aam0165040.1	21
ko00730	Thiamine metabolism	16/82	41/5355	1.5e-19	4.73e-18	2.77e-18	Aam0113880.1/Aam0113890.1/Aam0135100.1/Aam0137170.1/Aam0137290.1/Aam0137400.1/Aam0136930.1/Aam0136980.1/Aam0137280.1/Aam0137310.1/Aam0137370.1/Aam0137390.1/Aam0137090.1/Aam0137110.1/Aam0137220.1/Aam0137350.1	16
ko04613	NA	21/82	113/5355	6.14e-18	1.29e-16	7.54e-17	Aam0057810.1/Aam0073050.1/Aam0133430.1/Aam0133440.1/Aam0160350.1/Aam0164830.1/Aam0164920.1/Aam0165030.1/Aam0164780.1/Aam0164800.1/Aam0164820.1/Aam0164840.1/Aam0164860.1/Aam0164880.1/Aam0164910.1/Aam0164930.1/Aam0164950.1/Aam0164970.1/Aam0164990.1/Aam0165010.1/Aam0165040.1	21
ko00790	Folate biosynthesis	16/82	55/5355	3.68e-17	5.79e-16	3.39e-16	Aam0113880.1/Aam0113890.1/Aam0135100.1/Aam0137170.1/Aam0137290.1/Aam0137400.1/Aam0136930.1/Aam0136980.1/Aam0137280.1/Aam0137310.1/Aam0137370.1/Aam0137390.1/Aam0137090.1/Aam0137110.1/Aam0137220.1/Aam0137350.1	16
ko05034	Alcoholism	21/82	127/5355	7.7e-17	9.7e-16	5.67e-16	Aam0057810.1/Aam0073050.1/Aam0133430.1/Aam0133440.1/Aam0160350.1/Aam0164830.1/Aam0164920.1/Aam0165030.1/Aam0164780.1/Aam0164800.1/Aam0164820.1/Aam0164840.1/Aam0164860.1/Aam0164880.1/Aam0164910.1/Aam0164930.1/Aam0164950.1/Aam0164970.1/Aam0164990.1/Aam0165010.1/Aam0165040.1	21
ko01240	NA	16/82	171/5355	3.87e-09	3.9e-08	2.28e-08	Aam0113880.1/Aam0113890.1/Aam0135100.1/Aam0137170.1/Aam0137290.1/Aam0137400.1/Aam0136930.1/Aam0136980.1/Aam0137280.1/Aam0137310.1/Aam0137370.1/Aam0137390.1/Aam0137090.1/Aam0137110.1/Aam0137220.1/Aam0137350.1	16
ko05202	Transcriptional misregulation in cancer	13/82	105/5355	4.33e-09	3.9e-08	2.28e-08	Aam0164780.1/Aam0164800.1/Aam0164820.1/Aam0164840.1/Aam0164860.1/Aam0164880.1/Aam0164910.1/Aam0164930.1/Aam0164950.1/Aam0164970.1/Aam0164990.1/Aam0165010.1/Aam0165040.1	13
ko00410	beta-Alanine metabolism	6/82	35/5355	1.22e-05	9.61e-05	5.62e-05	Aam0085220.1/Aam0122040.1/Aam0122030.1/Aam0122050.1/Aam0122060.1/Aam0122070.1	6
ko05203	Viral carcinogenesis	10/82	125/5355	1.73e-05	0.000120946	7.07e-05	Aam0057810.1/Aam0073050.1/Aam0133430.1/Aam0133440.1/Aam0160350.1/Aam0164830.1/Aam0164920.1/Aam0165030.1/Aam0043120.1/Aam0043130.1	10
ko00330	Arginine and proline metabolism	6/82	55/5355	0.000170772	0.000941315	0.000550477	Aam0085220.1/Aam0122040.1/Aam0122030.1/Aam0122050.1/Aam0122060.1/Aam0122070.1	6
ko04713	Circadian entrainment	6/82	55/5355	0.000170772	0.000941315	0.000550477	Aam0103850.1/Aam0103870.1/Aam0134240.1/Aam0017740.1/Aam0017750.1/Aam0017760.1	6
ko04921	Oxytocin signaling pathway	8/82	105/5355	0.000179298	0.000941315	0.000550477	Aam0103850.1/Aam0103870.1/Aam0134240.1/Aam0017740.1/Aam0017750.1/Aam0017760.1/Aam0090520.1/Aam0090530.1	8
ko00601	Glycosphingolipid biosynthesis - lacto and neolacto series in A. amurensis	4/82	37/5355	0.00229694	0.0109681	0.0064141	Aam0082080.1/Aam0082090.1/Aam0082110.1/Aam0082120.1	4
ko03410	Base excision repair	4/82	38/5355	0.00253759	0.0109681	0.0064141	Aam0004500.1/Aam0004520.1/Aam0004510.1/Aam0079890.1	4
ko04330	Notch signaling pathway	5/82	63/5355	0.00261145	0.0109681	0.0064141	Aam0153700.1/Aam0020960.1/Aam0020980.1/Aam0021010.1/Aam0021080.1	5
ko04611	Platelet activation	5/82	64/5355	0.00279922	0.0110219	0.00644558	Aam0103850.1/Aam0103870.1/Aam0134240.1/Aam0090520.1/Aam0090530.1	5
ko04371	Apelin signaling pathway	5/82	74/5355	0.00525086	0.0194591	0.0113796	Aam0017740.1/Aam0017750.1/Aam0017760.1/Aam0090520.1/Aam0090530.1	5
ko04658	Th1 and Th2 cell differentiation	4/82	48/5355	0.00595878	0.0208557	0.0121963	Aam0020960.1/Aam0020980.1/Aam0021010.1/Aam0021080.1	4
ko04320	Dorso-ventral axis formation	4/82	53/5355	0.00846517	0.0280687	0.0164145	Aam0020960.1/Aam0020980.1/Aam0021010.1/Aam0021080.1	4
ko05410	Hypertrophic cardiomyopathy	4/82	58/5355	0.0115796	0.0364756	0.0213308	Aam0017740.1/Aam0017750.1/Aam0017760.1/Aam0090550.1	4
ko05414	Dilated cardiomyopathy	4/82	61/5355	0.0137606	0.0412819	0.0241415	Aam0017740.1/Aam0017750.1/Aam0017760.1/Aam0090550.1	4
ko04730	Long-term depression	3/82	35/5355	0.0159239	0.0456003	0.0266669	Aam0103850.1/Aam0103870.1/Aam0134240.1	3
ko04212	Longevity regulating pathway - worm	4/82	71/5355	0.022849	0.0612253	0.0358043	Aam0004500.1/Aam0004520.1/Aam0004510.1/Aam0079890.1	4
ko04270	Vascular smooth muscle contraction	5/82	107/5355	0.0234589	0.0612253	0.0358043	Aam0103850.1/Aam0103870.1/Aam0134240.1/Aam0090520.1/Aam0090530.1	5
ko04260	Cardiac muscle contraction	3/82	41/5355	0.0242958	0.0612253	0.0358043	Aam0017740.1/Aam0017750.1/Aam0017760.1	3
ko01522	Endocrine resistance	4/82	77/5355	0.0297184	0.0720101	0.0421112	Aam0020960.1/Aam0020980.1/Aam0021010.1/Aam0021080.1	4
ko04022	cGMP-PKG signaling pathway	5/82	123/5355	0.0395201	0.0922136	0.0539261	Aam0103850.1/Aam0103870.1/Aam0134240.1/Aam0090520.1/Aam0090530.1	5
ko05412	Arrhythmogenic right ventricular cardiomyopathy	3/82	54/5355	0.0491189	0.109542	0.0640594	Aam0017740.1/Aam0017750.1/Aam0017760.1	3
ko05020	Prion diseases	7/82	220/5355	0.0504239	0.109542	0.0640594	Aam0017740.1/Aam0017750.1/Aam0017760.1/Aam0020960.1/Aam0020980.1/Aam0021010.1/Aam0021080.1	7
ko04145	Phagosome	7/82	228/5355	0.0589912	0.123882	0.0724454	Aam0030370.1/Aam0106790.1/Aam0107270.1/Aam0108370.1/Aam0155700.1/Aam0155690.1/Aam0107400.1	7
ko05152	Tuberculosis	6/82	190/5355	0.0699616	0.14218	0.0831462	Aam0030370.1/Aam0106790.1/Aam0108370.1/Aam0155700.1/Aam0155690.1/Aam0107400.1	6
ko04210	Apoptosis	4/82	105/5355	0.0764763	0.146	0.0853802	Aam0004500.1/Aam0004520.1/Aam0004510.1/Aam0079890.1	4
ko04919	Thyroid hormone signaling pathway	4/82	105/5355	0.0764763	0.146	0.0853802	Aam0020960.1/Aam0020980.1/Aam0021010.1/Aam0021080.1	4
ko04924	Renin secretion	3/82	68/5355	0.0854322	0.158301	0.0925736	Aam0103850.1/Aam0103870.1/Aam0134240.1	3
ko05224	Breast cancer	4/82	114/5355	0.0965163	0.173729	0.101596	Aam0020960.1/Aam0020980.1/Aam0021010.1/Aam0021080.1	4
ko04540	Gap junction	3/82	74/5355	0.103683	0.181445	0.106108	Aam0103850.1/Aam0103870.1/Aam0134240.1	3
ko04911	Insulin secretion	3/82	76/5355	0.110086	0.187076	0.109401	Aam0017740.1/Aam0017750.1/Aam0017760.1	3
ko05165	Human papillomavirus infection	6/82	218/5355	0.115882	0.187076	0.109401	Aam0043120.1/Aam0043130.1/Aam0020960.1/Aam0020980.1/Aam0021010.1/Aam0021080.1	6
ko04261	Adrenergic signaling in cardiomyocytes	3/82	78/5355	0.116639	0.187076	0.109401	Aam0017740.1/Aam0017750.1/Aam0017760.1	3
ko04361	Axon regeneration	4/82	123/5355	0.118778	0.187076	0.109401	Aam0020960.1/Aam0020980.1/Aam0021010.1/Aam0021080.1	4
ko05206	MicroRNAs in cancer	4/82	142/5355	0.172157	0.264534	0.154698	Aam0020960.1/Aam0020980.1/Aam0021010.1/Aam0021080.1	4
ko04972	Pancreatic secretion	3/82	105/5355	0.216812	0.325218	0.190186	Aam0017740.1/Aam0017750.1/Aam0017760.1	3
ko04970	Salivary secretion	3/82	110/5355	0.237092	0.347367	0.203139	Aam0103850.1/Aam0103870.1/Aam0134240.1	3
ko04020	Calcium signaling pathway	5/82	235/5355	0.290823	0.407596	0.23836	Aam0017740.1/Aam0017750.1/Aam0017760.1/Aam0090520.1/Aam0090530.1	5
ko05415	NA	3/82	123/5355	0.29114	0.407596	0.23836	Aam0017740.1/Aam0017750.1/Aam0017760.1	3
ko04928	Parathyroid hormone synthesis, secretion and action	2/82	74/5355	0.313755	0.428163	0.250388	Aam0151080.1/Aam0151090.1	2
ko00564	Glycerophospholipid metabolism	2/82	75/5355	0.319423	0.428163	0.250388	Aam0120420.1/Aam0120430.1	2
ko00230	Purine metabolism	3/82	134/5355	0.337589	0.443086	0.259114	Aam0103850.1/Aam0103870.1/Aam0134240.1	3
ko04971	Gastric acid secretion	2/82	81/5355	0.353179	0.454088	0.265548	Aam0090520.1/Aam0090530.1	2
ko04621	NOD-like receptor signaling pathway	2/82	94/5355	0.424139	0.534416	0.312524	Aam0151080.1/Aam0151090.1	2
ko04510	Focal adhesion	2/82	118/5355	0.543701	0.662084	0.387183	Aam0090520.1/Aam0090530.1	2
ko04977	Vitamin digestion and absorption	1/82	51/5355	0.546482	0.662084	0.387183	Aam0107280.1	1
ko04810	Regulation of actin cytoskeleton	2/82	123/5355	0.566402	0.67327	0.393725	Aam0090520.1/Aam0090530.1	2
ko04625	C-type lectin receptor signaling pathway	1/82	65/5355	0.635461	0.741371	0.43355	Aam0107400.1	1
ko04024	cAMP signaling pathway	3/82	218/5355	0.655704	0.751079	0.439227	Aam0017740.1/Aam0017750.1/Aam0017760.1	3
ko05200	Pathways in cancer	4/82	295/5355	0.669767	0.753488	0.440636	Aam0020960.1/Aam0020980.1/Aam0021010.1/Aam0021080.1	4
ko04114	Oocyte meiosis	1/82	74/5355	0.683309	0.755236	0.441659	Aam0146420.1	1
ko05162	Measles	1/82	86/5355	0.737582	0.791948	0.463128	Aam0107400.1	1
ko04110	Cell cycle	1/82	87/5355	0.741666	0.791948	0.463128	Aam0146420.1	1
ko05166	Human T-cell leukemia virus 1 infection	1/82	106/5355	0.808351	0.848769	0.496356	Aam0146420.1	1
ko05207	NA	1/82	125/5355	0.857977	0.886108	0.518192	Aam0092140.1	1
ko05022	NA	3/82	347/5355	0.908638	0.923293	0.539937	Aam0017740.1/Aam0017750.1/Aam0017760.1	3
ko04080	Neuroactive ligand-receptor interaction	2/82	385/5355	0.984352	0.984352	0.575645	Aam0092140.1/Aam0092150.1	2

## Sheet: table S8
Supplementary Table S8. GO enrichment analysis of significantly expanded gene families in A. amurensis
ID	Description	GeneRatio	BgRatio	pvalue	p.adjust	qvalue	geneID	Count
GO:0000786	nucleosome	21/158	80/9822	2.51e-20	1.41e-18	7.68e-19	Aam0057810.1/Aam0073050.1/Aam0133430.1/Aam0133440.1/Aam0160350.1/Aam0164830.1/Aam0164920.1/Aam0165030.1/Aam0164780.1/Aam0164800.1/Aam0164820.1/Aam0164840.1/Aam0164860.1/Aam0164880.1/Aam0164910.1/Aam0164930.1/Aam0164950.1/Aam0164970.1/Aam0164990.1/Aam0165010.1/Aam0165040.1	21
GO:0016791	phosphatase activity	16/158	89/9822	6e-13	1.68e-11	9.16e-12	Aam0113880.1/Aam0113890.1/Aam0135100.1/Aam0137170.1/Aam0137290.1/Aam0137400.1/Aam0136930.1/Aam0136980.1/Aam0137280.1/Aam0137310.1/Aam0137370.1/Aam0137390.1/Aam0137090.1/Aam0137110.1/Aam0137220.1/Aam0137350.1	16
GO:0015074	DNA integration	11/158	45/9822	8.34e-11	1.56e-09	8.49e-10	Aam0039160.1/Aam0041790.1/Aam0069050.1/Aam0086240.1/Aam0113410.1/Aam0116960.1/Aam0166430.1/Aam0107370.1/Aam0032100.1/Aam0083940.1/Aam0083990.1	11
GO:0007224	smoothened signaling pathway	6/158	10/9822	3.14e-09	4.39e-08	2.4e-08	Aam0085750.1/Aam0086730.1/Aam0117280.1/Aam0138290.1/Aam0140360.1/Aam0117270.1	6
GO:0003677	DNA binding	26/158	443/9822	8.1e-09	9.07e-08	4.94e-08	Aam0057810.1/Aam0073050.1/Aam0133430.1/Aam0133440.1/Aam0160350.1/Aam0164830.1/Aam0164920.1/Aam0165030.1/Aam0164780.1/Aam0164800.1/Aam0164820.1/Aam0164840.1/Aam0164860.1/Aam0164880.1/Aam0164910.1/Aam0164930.1/Aam0164950.1/Aam0164970.1/Aam0164990.1/Aam0165010.1/Aam0165040.1/Aam0087040.1/Aam0156830.1/Aam0032100.1/Aam0083940.1/Aam0083990.1	26
GO:0008152	metabolic process	16/158	230/9822	8.35e-07	7.79e-06	4.25e-06	Aam0113880.1/Aam0113890.1/Aam0135100.1/Aam0137170.1/Aam0137290.1/Aam0137400.1/Aam0136930.1/Aam0136980.1/Aam0137280.1/Aam0137310.1/Aam0137370.1/Aam0137390.1/Aam0137090.1/Aam0137110.1/Aam0137220.1/Aam0137350.1	16
GO:0006915	apoptotic process	6/158	26/9822	2.78e-06	2.22e-05	1.21e-05	Aam0066380.1/Aam0066650.1/Aam0080600.1/Aam0118340.1/Aam0118360.1/Aam0066280.1	6
GO:0016491	oxidoreductase activity	14/158	232/9822	2.14e-05	0.000149562	8.15e-05	Aam0043220.1/Aam0043300.1/Aam0043660.1/Aam0083190.1/Aam0083210.1/Aam0083220.1/Aam0113940.1/Aam0135890.1/Aam0085220.1/Aam0122040.1/Aam0122030.1/Aam0122050.1/Aam0122060.1/Aam0122070.1	14
GO:0003950	NAD+ ADP-ribosyltransferase activity	4/158	18/9822	0.000165443	0.00102942	0.000561152	Aam0141510.1/Aam0141540.1/Aam0004510.1/Aam0079890.1	4
GO:0008378	galactosyltransferase activity	5/158	37/9822	0.00029076	0.00162825	0.000887583	Aam0082080.1/Aam0082090.1/Aam0082110.1/Aam0082120.1/Aam0146420.1	5
GO:0045892	negative regulation of transcription, DNA-templated	3/158	12/9822	0.000807645	0.00411165	0.00224131	Aam0037040.1/Aam0037090.1/Aam0037100.1	3
GO:0006310	DNA recombination	3/158	13/9822	0.00103759	0.00482013	0.00262751	Aam0032100.1/Aam0083940.1/Aam0083990.1	3
GO:0008061	chitin binding	4/158	29/9822	0.00111896	0.00482013	0.00262751	Aam0109880.1/Aam0109890.1/Aam0109910.1/Aam0167390.1	4
GO:0005201	extracellular matrix structural constituent	3/158	14/9822	0.00130505	0.00501558	0.00273406	Aam0003280.1/Aam0003310.1/Aam0003320.1	3
GO:0004867	serine-type endopeptidase inhibitor activity	4/158	31/9822	0.00144585	0.00501558	0.00273406	Aam0028070.1/Aam0028090.1/Aam0028100.1/Aam0151210.1	4
GO:0004383	guanylate cyclase activity	3/158	15/9822	0.00161215	0.00501558	0.00273406	Aam0103850.1/Aam0103870.1/Aam0134240.1	3
GO:0006182	cGMP biosynthetic process	3/158	15/9822	0.00161215	0.00501558	0.00273406	Aam0103850.1/Aam0103870.1/Aam0134240.1	3
GO:0006338	chromatin remodeling	3/158	15/9822	0.00161215	0.00501558	0.00273406	Aam0037040.1/Aam0037090.1/Aam0037100.1	3
GO:0042981	regulation of apoptotic process	4/158	37/9822	0.00281636	0.00830084	0.0045249	Aam0133510.1/Aam0133520.1/Aam0133530.1/Aam0133540.1	4
GO:0055114	oxidation-reduction process	14/158	448/9822	0.0131159	0.0351996	0.0191878	Aam0043220.1/Aam0043300.1/Aam0043660.1/Aam0083190.1/Aam0083210.1/Aam0083220.1/Aam0113940.1/Aam0135890.1/Aam0085220.1/Aam0122040.1/Aam0122030.1/Aam0122050.1/Aam0122060.1/Aam0122070.1	14
GO:0005215	transporter activity	3/158	31/9822	0.0131998	0.0351996	0.0191878	Aam0110460.1/Aam0110480.1/Aam0110490.1	3
GO:0006869	lipid transport	2/158	14/9822	0.0206132	0.0524699	0.028602	Aam0133220.1/Aam0133250.1	2
GO:0009190	cyclic nucleotide biosynthetic process	3/158	40/9822	0.0261322	0.0604751	0.0329657	Aam0103850.1/Aam0103870.1/Aam0134240.1	3
GO:0016849	phosphorus-oxygen lyase activity	3/158	40/9822	0.0261322	0.0604751	0.0329657	Aam0103850.1/Aam0103870.1/Aam0134240.1	3
GO:0006486	protein glycosylation	5/158	105/9822	0.0269978	0.0604751	0.0329657	Aam0082080.1/Aam0082090.1/Aam0082110.1/Aam0082120.1/Aam0146420.1	5
GO:0005262	calcium channel activity	2/158	19/9822	0.0367619	0.0791794	0.0431617	Aam0017750.1/Aam0017760.1	2
GO:0004888	transmembrane signaling receptor activity	6/158	162/9822	0.0465921	0.0966354	0.0526772	Aam0092140.1/Aam0092150.1/Aam0020960.1/Aam0020980.1/Aam0021010.1/Aam0021080.1	6
GO:0070588	calcium ion transmembrane transport	2/158	25/9822	0.0606013	0.121203	0.066069	Aam0017750.1/Aam0017760.1	2
GO:0005634	nucleus	10/158	378/9822	0.0837955	0.161812	0.0882058	Aam0066380.1/Aam0066650.1/Aam0080600.1/Aam0118340.1/Aam0118360.1/Aam0033440.1/Aam0033450.1/Aam0037040.1/Aam0037090.1/Aam0037100.1	10
GO:0035556	intracellular signal transduction	4/158	108/9822	0.0961843	0.179544	0.0978717	Aam0103850.1/Aam0103870.1/Aam0134240.1/Aam0139530.1	4
GO:0007166	cell surface receptor signaling pathway	4/158	115/9822	0.114165	0.203587	0.110978	Aam0020960.1/Aam0020980.1/Aam0021010.1/Aam0021080.1	4
GO:0006281	DNA repair	3/158	74/9822	0.116335	0.203587	0.110978	Aam0037040.1/Aam0037090.1/Aam0037100.1	3
GO:0004190	aspartic-type endopeptidase activity	1/158	10/9822	0.149768	0.254152	0.138542	Aam0107370.1	1
GO:0005230	extracellular ligand-gated ion channel activity	2/158	47/9822	0.174568	0.287523	0.156733	Aam0092140.1/Aam0092150.1	2
GO:0004252	serine-type endopeptidase activity	3/158	93/9822	0.188495	0.295847	0.16127	Aam0026780.1/Aam0026850.1/Aam0083050.1	3
GO:0007601	visual perception	1/158	13/9822	0.190188	0.295847	0.16127	Aam0139530.1	1
GO:0034220	ion transmembrane transport	2/158	53/9822	0.20961	0.317247	0.172935	Aam0092140.1/Aam0092150.1	2
GO:0003824	catalytic activity	4/158	161/9822	0.260293	0.371541	0.202532	Aam0149030.1/Aam0149040.1/Aam0149050.1/Aam0088810.1	4
GO:0022848	acetylcholine-gated cation-selective channel activity	1/158	19/9822	0.265386	0.371541	0.202532	Aam0092150.1	1
GO:0045211	postsynaptic membrane	1/158	19/9822	0.265386	0.371541	0.202532	Aam0092150.1	1
GO:0005216	ion channel activity	3/158	117/9822	0.290963	0.397412	0.216635	Aam0017740.1/Aam0092140.1/Aam0092150.1	3
GO:0020037	heme binding	3/158	122/9822	0.313	0.417333	0.227494	Aam0103850.1/Aam0103870.1/Aam0134240.1	3
GO:0006811	ion transport	3/158	124/9822	0.321832	0.41913	0.228473	Aam0017740.1/Aam0092140.1/Aam0092150.1	3
GO:0008017	microtubule binding	1/158	53/9822	0.577603	0.735131	0.400729	Aam0139530.1	1
GO:0004842	ubiquitin-protein transferase activity	1/158	55/9822	0.591157	0.735662	0.401019	Aam0071880.1	1
GO:0006508	proteolysis	4/158	276/9822	0.65298	0.794932	0.433327	Aam0107370.1/Aam0026780.1/Aam0026850.1/Aam0083050.1	4
GO:0006355	regulation of transcription, DNA-templated	4/158	282/9822	0.669594	0.797814	0.434898	Aam0012850.1/Aam0012870.1/Aam0033440.1/Aam0033450.1	4
GO:0005509	calcium ion binding	5/158	365/9822	0.704431	0.821836	0.447993	Aam0090230.1/Aam0149040.1/Aam0149050.1/Aam0088810.1/Aam0017740.1	5
GO:0005975	carbohydrate metabolic process	1/158	85/9822	0.749534	0.849833	0.463255	Aam0109900.1	1
GO:0043565	sequence-specific DNA binding	1/158	89/9822	0.765402	0.849833	0.463255	Aam0033440.1	1
GO:0003700	DNA-binding transcription factor activity	2/158	174/9822	0.773955	0.849833	0.463255	Aam0033440.1/Aam0033450.1	2
GO:0007165	signal transduction	2/158	230/9822	0.88866	0.957018	0.521683	Aam0022210.1/Aam0022230.1	2
GO:0055085	transmembrane transport	4/158	430/9822	0.920202	0.972289	0.530007	Aam0110460.1/Aam0110480.1/Aam0110490.1/Aam0017740.1	4
GO:0004672	protein kinase activity	2/158	343/9822	0.97633	0.990507	0.539938	Aam0090520.1/Aam0090530.1	2
GO:0006468	protein phosphorylation	2/158	346/9822	0.97732	0.990507	0.539938	Aam0090520.1/Aam0090530.1	2
GO:0005622	intracellular	1/158	283/9822	0.990507	0.990507	0.539938	Aam0066280.1	1

## Sheet: table S9
Supplementary Table S8. KEGG enrichment analysis of significantly expanded gene families in the crown-of-thorns starfish
ID	Description	GeneRatio	BgRatio	pvalue	p.adjust	qvalue	geneID	Count
ko03320	PPAR signaling pathway	11/56	148/11291	1.2125e-10	3.88001e-09	2.8079e-09	XP_022106766.1/XP_022110788.1/XP_022110790.1/XP_022110797.1/XP_022110798.1/XP_022110807.1/XP_022110809.1/XP_022110810.1/XP_022110820.1/XP_022110822.1/XP_022108907.1	11
ko04973	Carbohydrate digestion and absorption	7/56	38/11291	5.61367e-10	8.98188e-09	6.50004e-09	XP_022105424.1/XP_022105475.1/XP_022105489.1/XP_022105490.1/XP_022105547.1/XP_022105548.1/XP_022108600.1	7
ko00500	Starch and sucrose metabolism	7/56	58/11291	1.23933e-08	1.32195e-07	9.56674e-08	XP_022105424.1/XP_022105475.1/XP_022105489.1/XP_022105490.1/XP_022105547.1/XP_022105548.1/XP_022108600.1	7
ko04120	Ubiquitin mediated proteolysis	9/56	245/11291	2.86632e-06	2.29305e-05	1.65945e-05	XP_022081978.1/XP_022081979.1/XP_022081982.1/XP_022095611.1/XP_022095619.1/XP_022095622.1/XP_022081984.1/XP_022097304.1/XP_022110915.1	9
ko00511	Other glycan degradation	5/56	49/11291	4.03857e-06	2.58469e-05	1.8705e-05	XP_022080343.1/XP_022080384.1/XP_022080493.1/XP_022080494.1/XP_022080627.1	5
ko00910	Nitrogen metabolism	2/56	25/11291	0.00673689	0.0359301	0.026002	XP_022085775.1/XP_022085776.1	2
ko00340	Histidine metabolism	3/56	88/11291	0.00941739	0.0430509	0.0311553	XP_022103963.1/XP_022103966.1/XP_022103974.1	3
ko03450	Non-homologous end-joining	2/56	42/11291	0.0183235	0.0732939	0.0530416	XP_022086826.1/XP_022086883.1	2
ko00260	Glycine, serine and threonine metabolism	3/56	143/11291	0.0338618	0.120398	0.0871298	XP_022106726.1/XP_022107066.1/XP_022107974.1	3
ko03410	Base excision repair	2/56	72/11291	0.0495144	0.158446	0.114665	XP_022093133.1/XP_022096421.1	2
ko04624	Toll and Imd signaling pathway	2/56	88/11291	0.0705582	0.203891	0.147553	XP_022106664.1/XP_022097828.1	2
ko04142	Lysosome	4/56	324/11291	0.0764591	0.203891	0.147553	XP_022085060.1/XP_022085063.1/XP_022085064.1/XP_022085065.1	4
ko03440	Homologous recombination	2/56	101/11291	0.0894161	0.220101	0.159284	XP_022086826.1/XP_022086883.1	2
ko04210	Apoptosis	3/56	237/11291	0.1129	0.223685	0.161877	XP_022093133.1/XP_022096421.1/XP_022096599.1	3
ko04146	Peroxisome	3/56	242/11291	0.118224	0.223685	0.161877	XP_022110798.1/XP_022110822.1/XP_022108907.1	3
ko04914	Progesterone-mediated oocyte maturation	2/56	121/11291	0.120888	0.223685	0.161877	XP_022097304.1/XP_022110915.1	2
ko04214	Apoptosis - fly	2/56	122/11291	0.122527	0.223685	0.161877	XP_022093133.1/XP_022096421.1	2
ko00270	Cysteine and methionine metabolism	2/56	124/11291	0.125823	0.223685	0.161877	XP_022106835.1/XP_022106862.1	2
ko04217	Necroptosis	2/56	132/11291	0.139212	0.234463	0.169677	XP_022093133.1/XP_022096421.1	2
ko04218	Cellular senescence	2/56	153/11291	0.175672	0.27385	0.198181	XP_022086826.1/XP_022086883.1	2
ko04066	HIF-1 signaling pathway	2/56	161/11291	0.189949	0.27385	0.198181	XP_022111710.1/XP_022097174.1	2
ko04114	Oocyte meiosis	2/56	163/11291	0.193544	0.27385	0.198181	XP_022097304.1/XP_022110915.1	2
ko04610	Complement and coagulation cascades	1/56	44/11291	0.19683	0.27385	0.198181	XP_022090057.1	1
ko04215	Apoptosis - multiple species	1/56	62/11291	0.265896	0.337397	0.244169	XP_022096599.1	1
ko04370	VEGF signaling pathway	1/56	62/11291	0.265896	0.337397	0.244169	XP_022096599.1	1
ko04110	Cell cycle	2/56	207/11291	0.274135	0.337397	0.244169	XP_022097304.1/XP_022110915.1	2
ko04151	PI3K-Akt signaling pathway	3/56	453/11291	0.39126	0.463716	0.335584	XP_022111710.1/XP_022097174.1/XP_022096599.1	3
ko04115	p53 signaling pathway	1/56	129/11291	0.475372	0.543282	0.393165	XP_022096599.1	1
ko04919	Thyroid hormone signaling pathway	1/56	185/11291	0.604429	0.666956	0.482665	XP_022096599.1	1
ko04014	Ras signaling pathway	2/56	423/11291	0.625944	0.667674	0.483185	XP_022111710.1/XP_022097174.1	2
ko04015	Rap1 signaling pathway	2/56	442/11291	0.650058	0.671028	0.485612	XP_022111710.1/XP_022097174.1	2
ko04010	MAPK signaling pathway	2/56	493/11291	0.708828	0.708828	0.512968	XP_022111710.1/XP_022097174.1	2

## Sheet: table S10
Supplementary Table S10. GO enrichment analysis of significantly expanded gene families in the crown-of-thorns starfish
ID	Description	GeneRatio	BgRatio	pvalue	p.adjust	qvalue	geneID	Count
GO:0005975	carbohydrate metabolic process	15/93	250/23621	5.76235e-14	1.78633e-12	7.88532e-13	XP_022105424.1/XP_022105475.1/XP_022105489.1/XP_022105490.1/XP_022105547.1/XP_022105548.1/XP_022108600.1/XP_022080343.1/XP_022080384.1/XP_022080493.1/XP_022080494.1/XP_022080627.1/XP_022094787.1/XP_022094858.1/XP_022094862.1	15
GO:0043169	cation binding	7/93	29/23621	1.69471e-11	2.6268e-10	1.15954e-10	XP_022105424.1/XP_022105475.1/XP_022105489.1/XP_022105490.1/XP_022105547.1/XP_022105548.1/XP_022108600.1	7
GO:0032440	2-alkenal reductase [NAD(P)+] activity	5/93	10/23621	2.10516e-10	1.6315e-09	7.20186e-10	XP_022082527.1/XP_022082532.1/XP_022083757.1/XP_022083792.1/XP_022083864.1	5
GO:0047522	15-oxoprostaglandin 13-oxidase activity	5/93	10/23621	2.10516e-10	1.6315e-09	7.20186e-10	XP_022082527.1/XP_022082532.1/XP_022083757.1/XP_022083792.1/XP_022083864.1	5
GO:0015074	DNA integration	6/93	37/23621	6.66398e-09	4.13167e-08	1.82383e-08	XP_022079226.1/XP_022102055.1/XP_022103013.1/XP_022112171.1/XP_022096554.1/XP_022102427.1	6
GO:0008168	methyltransferase activity	9/93	159/23621	1.34132e-08	6.93014e-08	3.05915e-08	XP_022096038.1/XP_022096064.1/XP_022100576.1/XP_022100579.1/XP_022095976.1/XP_022096075.1/XP_022096086.1/XP_022106835.1/XP_022106862.1	9
GO:0016628	oxidoreductase activity, acting on the CH-CH group of donors, NAD or NADP as acceptor	5/93	23/23621	2.69965e-08	1.19556e-07	5.27752e-08	XP_022082527.1/XP_022082532.1/XP_022083757.1/XP_022083792.1/XP_022083864.1	5
GO:0003950	NAD+ ADP-ribosyltransferase activity	5/93	39/23621	4.39535e-07	1.7032e-06	7.51836e-07	XP_022093032.1/XP_022093042.1/XP_022093133.1/XP_022096421.1/XP_022105519.1	5
GO:0006259	DNA metabolic process	4/93	22/23621	1.55992e-06	5.37305e-06	2.3718e-06	XP_022085060.1/XP_022085063.1/XP_022085064.1/XP_022085065.1	4
GO:0007264	small GTPase mediated signal transduction	6/93	138/23621	1.79088e-05	5.55173e-05	2.45068e-05	XP_022081978.1/XP_022081979.1/XP_022081982.1/XP_022095611.1/XP_022095619.1/XP_022095622.1	6
GO:0003924	GTPase activity	7/93	350/23621	0.000469931	0.00132435	0.000584603	XP_022081978.1/XP_022081979.1/XP_022081981.1/XP_022081982.1/XP_022095611.1/XP_022095619.1/XP_022095622.1	7
GO:0008236	serine-type peptidase activity	4/93	97/23621	0.000589839	0.00152375	0.000672623	XP_022106757.1/XP_022106762.1/XP_022106765.1/XP_022106790.1	4
GO:0004089	carbonate dehydratase activity	2/93	15/23621	0.00155735	0.00371369	0.00163932	XP_022085775.1/XP_022085776.1	2
GO:0005525	GTP binding	7/93	436/23621	0.00168617	0.00373367	0.00164814	XP_022081978.1/XP_022081979.1/XP_022081981.1/XP_022081982.1/XP_022095611.1/XP_022095619.1/XP_022095622.1	7
GO:0005680	anaphase-promoting complex	2/93	18/23621	0.00225192	0.00465396	0.00205438	XP_022097304.1/XP_022110915.1	2
GO:0009086	methionine biosynthetic process	2/93	27/23621	0.00504864	0.00978173	0.00431791	XP_022106835.1/XP_022106862.1	2
GO:0005737	cytoplasm	5/93	305/23621	0.00716277	0.0130615	0.0057657	XP_022082527.1/XP_022082532.1/XP_022083757.1/XP_022083792.1/XP_022083864.1	5
GO:0030870	Mre11 complex	1/93	10/23621	0.0386887	0.0666305	0.0294125	XP_022086826.1	1
GO:0030431	sleep	1/93	19/23621	0.0722404	0.104847	0.0462824	XP_022100632.1	1
GO:0032222	regulation of synaptic transmission, cholinergic	1/93	19/23621	0.0722404	0.104847	0.0462824	XP_022100632.1	1
GO:1903818	positive regulation of voltage-gated potassium channel activity	1/93	19/23621	0.0722404	0.104847	0.0462824	XP_022100632.1	1
GO:0042981	regulation of apoptotic process	2/93	114/23621	0.0744078	0.104847	0.0462824	XP_022096561.1/XP_022096599.1	2
GO:0006302	double-strand break repair	1/93	22/23621	0.0831647	0.112092	0.0494802	XP_022086883.1	1
GO:0000723	telomere maintenance	1/93	26/23621	0.0975329	0.12598	0.0556108	XP_022086826.1	1
GO:0008233	peptidase activity	1/93	29/23621	0.108163	0.134122	0.0592048	XP_022087338.1	1
GO:0016579	protein deubiquitination	1/93	66/23621	0.229508	0.273644	0.120794	XP_022096710.1	1
GO:0004843	cysteine-type deubiquitinase activity	1/93	82/23621	0.276781	0.317785	0.140279	XP_022096710.1	1
GO:0006511	ubiquitin-dependent protein catabolic process	1/93	109/23621	0.350133	0.387647	0.171117	XP_022096710.1	1
GO:0016887	ATP hydrolysis activity	2/93	346/23621	0.396242	0.423569	0.186974	XP_022086826.1/XP_022086883.1	2
GO:0006281	DNA repair	1/93	184/23621	0.517465	0.534714	0.236037	XP_022086826.1	1
GO:0008237	metallopeptidase activity	1/93	196/23621	0.539952	0.539952	0.238349	XP_022087338.1	1
